# Supplementary material for: Furanocoumarins from Ruta chalepensis with Amebicide Activity
Source: Molecules. 2021 Jun 16;26(12):3684. doi: 10.3390/molecules26123684 (PMC8233766; doi:10.3390/molecules26123684)
Supplement: Supplementary file 1 [file molecules-26-03684-s001.zip]

Archive with 1 entries (1 files):
- molecules-1243484-supplementary.pdf
